# Supplementary material for: Pachytene piRNAs define a conserved program of meiotic gene regulation: Pachytene piRNAs directly regulate select mRNAs by and RNAi-like mechanism, establishing a regulatory paradigm of mammalian meiosis
Source: bioRxiv. 2025 Nov 6:2025.11.05.686807. Preprint. [Version 1] doi: 10.1101/2025.11.05.686807 (PMC12637555; doi:10.1101/2025.11.05.686807)
Supplement: Supplement 1 [file media-1.zip]

Archive with 2 entries (2 files):
- 1_Loubalova_2025_bX_SUP.pdf
- __MACOSX/._1_Loubalova_2025_bX_SUP.pdf
